# Supplementary material for: Antioxidant and Anti-Skin Aging Potential of Selected Thai Plants: In Vitro Evaluation and In Silico Target Prediction
Source: Plants (Basel). 2022 Dec 22;12(1):65. doi: 10.3390/plants12010065 (PMC9823845; doi:10.3390/plants12010065)
Supplement: Supplementary file 1 [file plants-12-00065-s001.zip]

Archive with 1 entries (1 files):
- plants-2035503-supplementary.pdf
